# Supplementary material for: The Role of the Dysregulation of Long Non-Coding and Circular RNA Expression in Medulloblastoma: A Systematic Review
Source: Cancers (Basel). 2023 Sep 22;15(19):4686. doi: 10.3390/cancers15194686 (PMC10571996; doi:10.3390/cancers15194686)
Supplement: Supplementary file 1 [file cancers-15-04686-s001.zip]

Archive with 1 entries (1 files):
- cancers-2540449-supplementary.pdf
